# Supplementary material for: Disruption of the NlpD lipoprotein of the plague pathogen Yersinia pestis affects iron acquisition and the activity of the twin-arginine translocation system
Source: PLoS Negl Trop Dis. 2019 Jun 6;13(6):e0007449. doi: 10.1371/journal.pntd.0007449 (PMC6553720; doi:10.1371/journal.pntd.0007449)
Supplement: S4 Table — (XLSX) [file pntd.0007449.s011.xlsx]

## Sheet: up-regulted
Iron dependent expression	YPO1907	2.5
	YPO1912	2.33
	YPO0682	2.08
	YPO0683	2.61
	YPO1529	2.38
	YPO1310	2.61
	YPO1311	2.08
	YPO1312	2.37
	YPO4022	2.4				S4 Table . Graphical presentation of abundance of up-regulated genes
	YPO4023	2.5
	YPO1753	2.41
	YPO0205	2.23
	YPO0206	2.21
	YPO0955	3.91
	YPO0956	4.56
	YPO3340	2.14
	YPO3739	3.38
	YPO3740	3.09
	YPO3741	3.42
	YPO3742	3.56
	YPO3743	3.1
Secretion systems	YPO0499	3.17
	YPO0500	3.28
	YPO0501	2.22
	YPO0502	2.37
	YPO0503	2.49
	YPO0504	2.13
	YPO0505	2.34
	YPO0506	2.12
	YPCD1.19c	2.04
	YPCD1.51	2.02
Regulatory protein	YPPCP1.08c	2.19
	YPO0985	2.22
	YPO1642	2.3
	YPO2897	2.01
	YPO3517	2.2
	YPO3654	2.05
Motility	YPO0722	2.38
	YPO0723	2.19
	YPO0724	2.65
	YPO0725	2.51
Stress	YPO0075	15.82
	YPO1444	2.05
	YPO1957	2.12
	YPO2351	3.51
	YPO2840	2
	YPO4085	2.62
Membrane and adhesion proteins	YPO1205	2.49
	YPO1222	2.08
	YPO1301	2.98
	YPO1303	4.3
Transport systems	YPO0470	2.12
	YPO0471	2.01
	YPO1183	2.3
	YPO1349	3.47
	YPO1350	4.27
	YPO1351	4.27
	YPO1352	3.63
	YPO1660	5.82
	YPO1716	4.52
	YPO2148	2.16
	YPO2333	2.48
	YPO3796	2.17
	YPO3979	2.48
Sulfur metabolism	YPO3012	3.83
	YPO3013	5.92
	YPO3014	6.55
	YPO3015	8.64
	YPO3371	2.43
	YPO3372	6.63
	YPO4109	4.38
	YPO4110	8.18
	YPO4111	9.66
Transposase	YPCD1.94	2.55
	YPO0094	2.1
	YPO0925	2.18
	YPO1099	2.18
	YPO1434	2.13
	YPO1793	2
	YPO3299	2.19
Hypothetical	YPO0102	2.15
	YPO0498	2.02
	YPO0899	2.07
	YPO0988	2.63
	YPO1559	2.21
	YPO1659	2.96
	YPO1956	2.01
	YPO1996	2.03
	YPO2297	2.23
	YPO2360	3.41
	YPO3738	3.08
	YPO4020	2.31
	YPPCP1.09c	2.12
Other	YPO0024	2.7
	YPO0071	2.02
	YPO0127	2.43
	YPO0658	2.41
	YPO1078	2.26
	YPO1358	2.34
	YPO1635	3.18
	YPO1715	3.17
	YPO2174	2.48
	YPO2176	2.5
	YPO2870	2.55
	YPO2871	2.29
	YPO2899	2.56
	YPO2992	10.41
	YPO3143	2.07
	YPO3655	2.16
	YPO3865	2.41
	YPO3916	3.28
	YPO3980	2.28
	YPO4018	2.75
