# Supplementary material for: Disruption of the NlpD lipoprotein of the plague pathogen Yersinia pestis affects iron acquisition and the activity of the twin-arginine translocation system
Source: PLoS Negl Trop Dis. 2019 Jun 6;13(6):e0007449. doi: 10.1371/journal.pntd.0007449 (PMC6553720; doi:10.1371/journal.pntd.0007449)
Supplement: S5 Table — (XLSX) [file pntd.0007449.s012.xlsx]

## Sheet:  down-regulated 
Heme export system	YPO2734	-2.87
	YPO2735	-2.92
	YPO2736	-3.21
	YPO2737	-3.43				S5 Table. Graphical presentation of abundance of down-regulated genes
	YPO2738	-3.22
	YPO2739	-4.39
	YPO2740	-3.2
	YPO2741	-2.39
iron related proteins	YPO0158	-5.14
	YPO0159	-4.71
	YPO0160	-5.83
	YPO0161	-6.27
	YPO0357	-2.22
	YPO0358	-2.43
	YPO0359	-2.03
	YPO0360	-2.13
	YPO1117	-3.1
	YPO1118	-2.69
	YPO2577	-3
	YPO2578	-3.07
	YPO2965	-2.91
	YPO2966	-2.73
	YPO3036	-3.63
	YPO3037	-4.76
	YPO3038	-5.59
	YPO3039	-4.19
	YPO3040	-3.54
	YPO3048	-2.66
	YPO3049	-3.89
	YPO3050	-3.39
	YPO3323	-5.12
	YPO3324	-4.02
	YPO3325	-2.7
	YPO3342	-2.38
	YPO3454	-7.32
	YPO3455	-7.83
Sugar transport	YPO0410	-2.13
	YPO0411	-2.03
	YPO0858	-2.11
	YPO1508	-2.44
	YPO1509	-2.03
	YPO1572	-2.11
	YPO1573	-2.41
	YPO1720	-2.49
	YPO2255	-2.06
	YPO2256	-2.18
	YPO2257	-2.06
	YPO2581	-2.14
	YPO2582	-2.18
	YPO2583	-2.05
	YPO3016	-2.23
	YPO3907	-2.81
	YPO3992	-2.06
	YPO4035	-8.11
	YPO4036	-10.39
	YPO4037	-7.37
Sugar metabolism	YPO0407	-2.67
	YPO0408	-3.06
	YPO0409	-2.79
	YPO0852	-3.85
	YPO1291	-2.27
	YPO1292	-3.37
	YPO1383	-2.52
	YPO1858	-2.2
	YPO2234	-2.71
	YPO2501	-2.08
	YPO3020	-2.84
	YPO3023	-2.58
	YPO3024	-4.48
	YPO3784	-4.48
	YPO4038	-5.2
	YPO4039	-5.5
Hypothetical	YPO0252	-2.25
	YPO0485	-2.06
	YPO0625	-2.25
	YPO1119	-2.51
	YPO1387	-2.37
	YPO2233	-2.24
	YPO3019	-2.09
	YPO3480	-2.34
Other	YPO0251	-2.09
	YPO0253	-2.18
	YPO0348	-2.56
	YPO0905	-2.46
	YPO0906	-2.26
	YPO0907	-2.23
	YPO1290	-2.45
	YPO1384	-2.43
	YPO1386	-4.25
	YPO1565	-2.05
	YPO1962	-2.44
	YPO1963	-2.45
	YPO1964	-2.23
	YPO2269	-2.18
	YPO2502	-2.28
	YPO2579	-2.5
	YPO2662	-2.32
	YPO2967	-2.3
	YPO2975	-2.24
	YPO3322	-2.43
	YPO3034	-2
	YPO3047	-2.35
	YPO3479	-3.29
	YPO3925	-2.2
	YPO3927	-2.04
	YPO4033	-2.05
	YPO4034	-8.09
